# Supplementary material for: Genome-Wide Identification of ABSCISIC ACID-INSENSITIVE (ABI) Genes and Their Response to MeJA During Early Somatic Embryogenesis in Longan (Dimocarpus longan L.)
Source: Plants (Basel). 2025 Nov 17;14(22):3508. doi: 10.3390/plants14223508 (PMC12656660; doi:10.3390/plants14223508)
Supplement: Supplementary file 1 [file plants-14-03508-s001.zip]

Archive with 2 entries (2 files):
- Supplementary data report.pdf
- Supplementary Table.xlsx
