# Supplementary material for: Genome-Wide Identification of ABSCISIC ACID-INSENSITIVE (ABI) Genes and Their Response to MeJA During Early Somatic Embryogenesis in Longan (Dimocarpus longan L.)
Source: Plants (Basel). 2025 Nov 17;14(22):3508. doi: 10.3390/plants14223508 (PMC12656660; doi:10.3390/plants14223508)
Supplement: Supplementary file 1 [file plants-14-03508-s001.zip › Supplementary Table.xlsx]

## Sheet: Tbale S1
Table S1 The Physicochemical properties of DlABI genes.
Number	Gene Name	Gene Identifier	Location	pI	MW (KDa)	GP	CDS (bp)	ORF(aa)	Start Site	End Site	E-value
1	DlABI1	Dlo000068	Superscaffold1_18_45166871:771112:777202	6.07	36.5	Chloroplast	939	313	140	452	2.91e-83
2	DlABI2	Dlo000217	Superscaffold1_18_45166871:2028908:2031006	6.12	50.3	Chloroplast	1368	455	137	443	2.22e-90
3	DlABI3	Dlo012591	Superscaffold5_23_34619939:30416880:30420252	6.41	81.35	Nucleus	2181	726	88	104	1.59e-32
4	DlABI4	Dlo010457	Superscaffold5_23_34619939:1254691:1255758	7.74	37.95	Nucleus	2136	711	21	68	1.17e-21
5	DlABI5	Dlo029652	Superscaffold14_16_22990763:8006133:8015368	9.2	46.93	Nucleus	1278	425	74	86	1.43e-22
6	DlABI8a	Dlo020261	Superscaffold9_7_27296368:12759035:12765010	7.26	58	Chloroplast	1533	510	13	35	N/A
7	DlABI8b	Dlo019087	Superscaffold8_25_27504369:26193409:26198234	6.82	61.08	Chloroplast	1623	540	35	57	N/A
Note : The first row is serial number and the second row contains the renaming information of DlABI genes. Gene identifiers, location are presented in fourth row. Isoelectric point abbreviated as pI, Molecular weight as MW, Genomic Position as GP , Coding DNA sequence as CDS and open reading frame as ORF. The e-value not applicable depicted as N/A.

## Sheet: Tbale S2
Table S2 Primers used For real-time quantitative PCR
Primer name	Primer sequences ( 5' to 3' )
DlABI1-Forward	CGTCCATTTCTTCGGTGTCTAT
DlABI1-Reverse	TTCCCATCTCTTCTGCCATTC
DlABI2-Forward	GGCTTTGGCTGAGGAGATAAA
DlABI2-Reverse	CCCTGCAATCTCACCATCAA
DlABI3-Forward	CCCAAACCCTAACCACAGTTAT
DlABI3-Reverse	AGAGTAGGGAGGTTGTCCTATC
DlABI4-Forward	AGGAAACGGACCAGGAAATG
DlABI4-Reverse	GCTCTGGACCCATAAAGGATTAG
DlABI5-Forward	GTAGGAAATGGAGGTGGGTATG
DlABI5-Reverse	CCAAATTGGCTCCCTGTACTAT
DlABI8a-Forward	ATTCTACCAGGGCACAAGATAC
DlABI8a-Reverse	CCATCTAACTCCAAGACCCTTC
DlABI8b-Forward	CAGGCATCTTCACCTCTGTAAT
DlABI8b-Reverse	GAGAAGCAGAAGCCCTTGAT
UBQ-Forward	GCCGACTACAACATCCAGAAG
UBQ-Reverse	GCTTGGTGTAGGTCTTCTTCTT

## Sheet: Table S3
Table S3 Primers used For subcellular localization of DlABI3
DlABI3-Forward	CCCAAACCCTAACCACAGTTAT
DlABI3-Reverse	AGAGTAGGGAGGTTGTCCTATC
pCAMBIA1302-DlABI3-F	TCTTCTCTGGTTTCCATCCTTG
pCAMBIA1302-DlABI3-R	TCGCAGGTGCTTCCATTAG

## Sheet: Table S4
Table S4 Cis-acting element in the DlABI promoter region
GENE ID	DlABI1	DlABI2	DlABI3	DlAB4	DlABI5	DlABI8a	DlABI8b
G-box	4	8	0	1	0	1	0		Cis_Catagory	Number
I-box	0	1	0	0	0	1	1		Promotor Class	626
TCCC-motif	0	1	1	0	0	0	0		Hormonal Group	136
ACE	0	2	0	0	0	0	1		Light Responsivenes	129
GA-motif	0	1	2	0	0	0	1		Biotic Stress	15
TCT-motif	1	0	1	0	1	1	0		Abiotic Sress	75
GATA	1	0	1	1	0	0	0		Development Related	8
Box 4	0	0	3	1	6	3	3		Unidentified	56
Sp1	2	0	1	0	0	0	0		Total	1045
ATC-motif	0	0	1	0	0	0	0
GT1-motif	0	0	0	3	3	0	2
ATCT-motif	0	0	0	0	2	2	1
GATA-motif	1	0	0	0	1	1	0
TCCC-m	0	0	0	1	0	0	0
P-box	1	1	1	0	0	0	0
CGTCA-motif	4	3	0	3	0	1	0
TGACG-mot	4	3	0	0	0	0	0
TCA-element	1	2	0	0	0	2	0
ABRE	8	8	0	0	1	1	1
ARE	2	4	4	4	2	1	4
TCA	0	0	0	1	0	0	1
TGA-element	1	0	1	0	0	0	0
ERE	0	0	1	2	1	6	0
AE-box	0	0	1	1	0	0	0
CAAT-box	15	18	53	34	40	45	43
TATA-box	3	34	54	36	97	76	47
AT~TATA	0	0	5	5	6	3	4
A Box	0	0	0	1	0	0	0
TATA	3	0	0	0	0	3	0
WUN-motif	1	0	1	1	3	5	0
WRE3	1	0	0	0	1	0	3
MYC	2	0	3	3	4	2	5
MYB	4	0	1	6	1	3	4
MYB R	0	0	1	0	0	1	0
Myb-binding	0	0	1	1	0	0	0
MYB-like seq	0	0	0	2	2	1	1
MYB recog	0	0	0	2	0	0	0
STRE	1	0	1	2	1	1	0
CAT-box	2	0	1	0	0	0	0
DRE core	0	0	1	0	0	0	0
MBSI	0	0	2	0	0	0	0
MRE	0	0	1	1	0	0	0
LTR	1	0	0	1	1	0	0
AT1-motif	0	0	0	0	0	1	0
GARE-motif	0	0	0	0	0	1	0
as-1	4	0	0	3	0	1	0
TGACG	4	0	0	3	0	1	0
Box III	0	0	0	0	0	1	0
TGA-box	0	0	0	1	0	1	0
TATC motif	0	0	0	0	0	2	1
TC-rich	0	0	0	0	0	2	0
chs-CMA2a	0	0	0	0	0	1	0
ERF	0	0	0	0	0	3	0
AAAC-motif	0	0	0	0	0	0	1
MBS	1	0	0	1	0	0	1
O2-site	0	0	0	1	0	0	1
LTR- rec	1	0	0	0	0	0	3
circadian	0	0	0	0	0	0	1
GCN4_motif	0	0	0	1	0	0	0
HD-Zip 3	0	0	0	1	0	0	0
CCGTCC	1	0	0	1	0	0	0
GARE	0	0	0	1	0	0	0
CCGTCC-m	1	0	0	1	0	0	0
CCAAT	0	0	0	2	0	0	0
Unnamed_1	3	0	0	0	2	0	0
Unnamed_2	0	0	0	0	0	0	1
Unnamed-4	18	0	9	6	4	2	8
Unnamed-6	0	0	0	1	0	1	0

## Sheet: Table S5
Table S5 Log2 (FPKM) data table of DlABI genes in early somatic embryogenesis with MeJA treatments.
	CK	MeJA50µm	MeJA100µm
DlABI1	2.25128	1.94841	2.13017
DlABI2	20.5861	11.152	22.6274
DlABI3	173.666	395.164	293.111
DlABI4	7.23915	18.7437	18.374
DlABI5	32.0447	11.3222	34.7157
DlABI8a	19.7668	24.7747	18.2163
DlABI8b	28.6593	43.5258	45.8314
Log2 (FPKM) data table of DlABI genes in at different callus stages during early somatic embryogenesis.
	EC	ICpEC	GE
DlABI1	0.473333	1.06	5.93667
DlABI2	9.72667	21.85	42.7733
DlABI3	54.4833	55.66	193.763
DlABI4	6.23667	7.60667	10.5933
DlABI5	6.65	7.56	52.7733
DlABI8a	17.5567	22.3033	23.5967
DlABI8b	60.79	62.6767	34.8767
Log2 (FPKM) data table of DlABI genes in at different temperature condiotions.
	EC15_1 FPKM	EC15_2 FPKM	EC15_3 FPKM	EC25_1 FPKM	EC25_2 FPKM	EC25_3 FPKM	EC35_1 FPKM	EC35_2 FPKM	EC35_3 FPKM
DlABI1	0.17	0.24	0.27	0.24	0.33	0.43	0.54	0.41	0.54
DlABI2	12.69	22.05	13.38	19.43	9.44	12.35	13.92	16.34	18.05
DlABI3	37.61	66.07	49.73	83.49	193.98	88.59	81.78	70.1	74.3
DlABI4	3.24	8.63	8.63	9.7	7.15	6.07	9.45	4.87	11.86
DlABI5	0.15	0.11	0.44	0.3	0.62	0.15	0.15	0.11	0.11
DlABI8a	20.65	21.32	22.33	20.48	19.51	21.9	26.06	26.5	27.94
DlABI8b	74.79	83.28	78.55	79.38	80.95	63.59	63.34	55.39	59.99
